# Supplementary material for: Fabry-Perot Interferometer Based on a Fiber-Tip Fixed-Supported Bridge for Fast Glucose Concentration Measurement
Source: Biosensors (Basel). 2022 Jun 6;12(6):391. doi: 10.3390/bios12060391 (PMC9221283; doi:10.3390/bios12060391)
Supplement: Supplementary file 1 [file biosensors-12-00391-s001.zip]

Archive with 2 entries (2 files):
- biosensors-1738238-Supplementary video.mp4
- biosensors-1738238-supplementary.pdf
